# Supplementary material for: Effects of Dietary Supplementation of Bile Acids on Growth, Glucose Metabolism, and Intestinal Health of Spotted Seabass (Lateolabrax maculatus)
Source: Animals (Basel). 2024 Apr 25;14(9):1299. doi: 10.3390/ani14091299 (PMC11083208; doi:10.3390/ani14091299)
Supplement: Supplementary file 1 [file animals-14-01299-s001.zip]

Archive with 1 entries (1 files):
- animals-2922964-supplementary.pdf
